# Supplementary material for: Phthalate Metabolites in Maternal Urine and Breast Milk After Very Preterm Birth: Matrix Concordance
Source: Toxics. 2026 Jan 30;14(2):141. doi: 10.3390/toxics14020141 (PMC12944914; doi:10.3390/toxics14020141)
Supplement: Supplementary file 1 [file toxics-14-00141-s001.zip]

Archive with 2 entries (2 files):
- Supplemenatry Table S1.pdf
- Supplemenatry Table S2.pdf
